# Supplementary material for: Brewer’s Spent Yeast Cell Wall Polysaccharides as Vegan and Clean Label Additives for Mayonnaise Formulation
Source: Molecules. 2023 Apr 17;28(8):3540. doi: 10.3390/molecules28083540 (PMC10146781; doi:10.3390/molecules28083540)
Supplement: Supplementary file 1 [file molecules-28-03540-s001.zip]

Archive with 1 entries (1 files):
- molecules-2311196-supplementary.pdf
